# Supplementary material for: Hybrid PET-MRI for early detection of dopaminergic dysfunction and microstructural degradation involved in Parkinson’s disease
Source: Commun Biol. 2021 Oct 7;4:1162. doi: 10.1038/s42003-021-02705-x (PMC8497575; doi:10.1038/s42003-021-02705-x)
Supplement: Supplementary file 2 — Supplementary Data 1 [file 42003_2021_2705_MOESM2_ESM.xlsx]

## Sheet: Figure 1b
Caudate								Putamen
HC				PD
Left	Right	Mean		LA	MA	Mean		Left	Right	Mean		LA	MA	Mean
2.23	2.13	2.18		2.6749	2.28642	2.48066		2.1	2.09	2.095		2.46529	2.21683	2.34106
2.32	2.26	2.29		1.79315	1.49456	1.64386		2.1	2.04	2.07		2.14014	1.9986	2.06937
1.82	1.79	1.805		1.47867	1.28997	1.38432		2.13	2.08	2.105		1.61065	1.41962	1.51513
1.74	1.7	1.72		1.4318	1.25265	1.34223		2.2	2.13	2.165		1.50956	1.4137	1.46163
1.92	1.82	1.87		1.88895	1.55246	1.72071		2.2	2.12	2.16		2.05986	1.79725	1.92855
1.94	1.89	1.915		2.03802	1.7285	1.88326		2.2	2.18	2.19		2.54774	2.45049	2.49912
2.3	2.26	2.28		1.88513	1.58054	1.73283		2.2	2.13	2.165		2.07319	1.94918	2.01119
2.37	2.29	2.33		1.12054	1.13608	1.12831		2.23	2.19	2.21		2.08535	1.97486	2.0301
2.07	2.04	2.055		2.50632	2.12988	2.3181		2.3	2.2	2.25		2.76293	2.10618	2.43455
2.18	2.18	2.18		1.67666	1.63893	1.6578		2.3	2.29	2.295		2.28868	2.24923	2.26896
1.88	1.86	1.87		1.3696	1.30868	1.33914		2.33	2.24	2.285		1.69383	1.65159	1.67271
2.1	2.07	2.085		1.36055	1.36717	1.36386		2.36	2.34	2.35		1.69311	1.65281	1.67296
2.28	2.26	2.27		2.0633	1.73943	1.90136		2.37	2.45	2.41		1.91355	1.81057	1.86206
1.55	1.62	1.585		1.40169	1.32793	1.36481		2.41	2.5	2.455		1.73827	1.63422	1.68625
2.54	2.64	2.59		2.03301	1.94471	1.98886		2.41	2.45	2.43		1.9961	1.68332	1.83971
2.02	2.03	2.025		1.76601	1.73459	1.7503		2.43	2.49	2.46		2.09576	1.82227	1.95901
2.27	2.37	2.32		2.03102	2.1213	2.07616		2.45	2.51	2.48		2.27847	2.07307	2.17577
2.37	2.44	2.405		2.25939	2.34664	2.30302		2.45	2.51	2.48		2.07839	1.97414	2.02627
2.05	2.1	2.075		1.81809	1.91664	1.86737		2.53	2.55	2.54		2.0834	1.84365	1.96352
2.45	2.46	2.455		1.34469	1.07302	1.20886		2.53	2.56	2.545		1.83887	1.57294	1.7059
2.35	2.42	2.385		1.5443	1.6836	1.61395		2.56	2.63	2.595		2.20265	2.16126	2.18196
2.32	2.36	2.34		1.21847	1.32965	1.27406		2.61	2.61	2.61		1.90784	1.85956	1.8837
2.19	2.25	2.22		1.42789	1.43593	1.43191		2.7	2.72	2.71		1.91358	1.7337	1.82364
1.7	1.73	1.715		1.67236	1.59615	1.63425		2.87	2.93	2.9		2.07115	1.82214	1.94665
				1.76402	1.84764	1.80583						2.09588	1.92928	2.01258

## Sheet: Figure 1c
LA			MA			Mean
SUVR	UPDRS-III		SUVR	UPDRS-III		SUVR	UPDRS-III
1.50956	40		1.9741	12		2.02624	12
1.61065	39		2.2168	14		2.34104	14
1.83887	35		1.8437	15		1.96355	15
1.73827	34		1.8221	16		1.94663	16
1.69383	24		1.9749	17		2.03012	17
1.69311	37		1.9986	19		1.95322	19
1.9961	37		1.9293	19		2.01259	19
1.91358	27		2.1062	20		2.43456	20
2.05986	27		2.2492	21		2.26894	21
1.91355	34		2.0731	23		2.17578	23
2.07115	16		1.6516	24		1.67271	24
2.09576	39		2.4505	27		2.18204	27
2.0834	15		1.7972	27		1.92853	27
1.90784	19		2.1613	27		2.18198	27
2.09588	19		1.7337	29		2.14072	29
2.07319	34		1.8596	33		1.99987	33
2.07839	12		1.6342	34		1.68624	34
2.08535	17		1.9492	34		1.93138	34
2.14015	33		1.8106	34		1.9419	34
2.27847	23		1.5729	35		1.70589	35
2.76293	20		1.6528	37		1.67296	37
2.20265	27		1.6833	37		1.8397	37
2.46529	14		1.8223	39		1.71647	39
2.28868	21		1.4196	39		1.75768	39
2.54774	29		1.4137	40		1.46163	40

## Sheet: Figure 2c-f
Putamen-MA							Putamen-MA
SUVR	FA		UPDRS-III	FA			SUVR	MD (*10-3)		UPDRS-III	MD (*10-3)
1.41	0.28		40	0.28			1.97414	0.890654		12	0.890654
1.42	0.32		39	0.32			2.21683	0.803003		14	0.803003
1.57	0.33		35	0.33			1.84365	0.871089		15	0.871089
1.63	0.32		34	0.32			1.82214	0.88722		16	0.88722
1.65	0.33		24	0.33			1.97486	0.80118		17	0.80118
1.65	0.32		37	0.32			1.85956	0.7932		19	0.7932
1.68	0.32		37	0.32			1.92928	0.820984		19	0.820984
1.73	0.36		27	0.36			2.10618	0.877328		20	0.877328
1.8	0.39		27	0.39			2.24923	0.807607		21	0.807607
1.81	0.29		34	0.29			2.07307	0.868613		23	0.868613
1.82	0.33		16	0.33			1.65159	0.87769		24	0.87769
1.82	0.34		39	0.34			1.7337	0.891393		27	0.891393
1.84	0.33		15	0.33			1.79725	0.890571		27	0.890571
1.86	0.36		19	0.36			2.16126	0.850966		27	0.850966
1.93	0.38		19	0.38			2.45049	0.891964		29	0.891964
1.95	0.31		34	0.31			1.9986	0.775716		33	0.775716
1.97	0.33		12	0.33			1.63422	0.897448		34	0.897448
1.97	0.37		17	0.37			1.81057	0.971822		34	0.971822
2	0.36		33	0.36			1.94918	0.766966		34	0.766966
2.07	0.29		23	0.29			1.57294	0.916379		35	0.916379
2.11	0.36		20	0.36			1.65281	0.905036		37	0.905036
2.16	0.35		27	0.35			1.68332	0.897063		37	0.897063
2.22	0.34		14	0.34			1.41962	0.879238		39	0.879238
2.25	0.42		21	0.42			1.82227	0.914092		39	0.914092
2.45	0.34		29	0.34			1.4137	0.926877		40	0.926877

## Sheet: Figure 4a-c
FA							MD (*103)							TN
HC			PD				HC			PD				HC			PD
Left	Right	Mean	LA	MA	Mean		Left	Right	Mean	LA	MA	Mean		Left	Right	Mean	LA	MA	Mean
0.52465	0.514464	0.519557	0.556929	0.483076	0.520003		0.695654	0.701218	0.698436	0.763219	0.753859	0.758539		67	57	62	38	26	32
0.514628	0.523251	0.51894	0.560635	0.541883	0.551259		0.681348	0.694796	0.688072	0.756912	0.772483	0.764698		59	58	58.5	33	41	37
0.534827	0.523441	0.529134	0.46802	0.461036	0.464528		0.716159	0.710123	0.713141	0.888791	0.817398	0.853095		60	59	59.5	47	35	41
0.536159	0.527749	0.531954	0.529243	0.498668	0.513956		0.761072	0.705796	0.733434	0.809501	0.773054	0.791278		61	60	60.5	50	38	44
0.539482	0.532534	0.536008	0.550645	0.538307	0.544476		0.702642	0.690725	0.696684	0.776947	0.751752	0.76435		51	41	46	64	53	58.5
0.545806	0.533489	0.539648	0.502106	0.50713	0.504618		0.686291	0.7075	0.696896	0.827591	0.769157	0.798374		42	42	42	45	32	38.5
0.547058	0.534357	0.540708	0.509518	0.478794	0.494156		0.680395	0.677848	0.679122	0.789884	0.77993	0.784907		43	42	42.5	51	36	43.5
0.550299	0.537097	0.543698	0.515008	0.472065	0.493537		0.664653	0.702894	0.683774	0.780107	0.801723	0.790915		44	43	43.5	43	32	37.5
0.555576	0.551845	0.553711	0.496452	0.488319	0.492386		0.693931	0.684559	0.689245	0.817124	0.815488	0.816306		45	46	45.5	47	30	38.5
0.571164	0.575958	0.573561	0.521555	0.511642	0.516599		0.687738	0.70769	0.697714	0.839825	0.759093	0.799459		45	48	46.5	37	25	31
0.57398	0.566981	0.570481	0.558163	0.559311	0.558737		0.668442	0.741598	0.70502	0.861154	0.82907	0.845112		49	53	51	45	29	37
0.574646	0.560336	0.567491	0.520854	0.510093	0.515474		0.694907	0.695407	0.695157	0.82229	0.822311	0.822301		52	54	53	34	22	28
0.574895	0.560792	0.567844	0.542124	0.527499	0.534812		0.660311	0.668736	0.664524	0.815079	0.753924	0.784502		56	58	57	52	43	47.5
0.575431	0.563618	0.569525	0.527866	0.497796	0.512831		0.683451	0.719778	0.701615	0.827042	0.822029	0.824536		56	59	57.5	63	49	56
0.5772	0.566502	0.571851	0.541049	0.494912	0.517981		0.695118	0.622791	0.658955	0.722608	0.821754	0.772181		59	62	60.5	37	28	32.5
0.577343	0.568096	0.57272	0.563878	0.520264	0.542071		0.673629	0.679623	0.676626	0.915435	0.823624	0.86953		61	65	63	46	37	41.5
0.578902	0.571129	0.575016	0.504172	0.489711	0.496942		0.723296	0.664046	0.693671	0.834446	0.79229	0.813368		63	66	64.5	34	36	35
0.580812	0.576162	0.578487	0.537853	0.522163	0.530008		0.687725	0.688609	0.688167	0.840041	0.821952	0.830997		69	67	68	83	71	77
0.580946	0.58076	0.580853	0.587269	0.56317	0.57522		0.705769	0.663292	0.684531	0.781621	0.833491	0.807556		75	70	72.5	85	75	80
0.583634	0.58428	0.583957	0.582339	0.480917	0.531628		0.666956	0.704072	0.685514	0.822895	0.739928	0.781412		68	75	71.5	41	26	33.5
0.586109	0.592584	0.589347	0.560937	0.538455	0.549696		0.627792	0.678681	0.653237	0.74875	0.810248	0.779499		64	60	62	50	38	44
0.587624	0.606871	0.597248	0.566846	0.530609	0.548728		0.656185	0.689977	0.673081	0.769173	0.790532	0.779853		64	61	62.5	39	29	34
0.587929	0.593228	0.590579	0.506891	0.482138	0.494515		0.701437	0.668226	0.684832	0.835879	0.891229	0.863554		70	63	66.5	45	43	44
0.60181	0.605927	0.603869	0.532468	0.520497	0.526483		0.708181	0.653711	0.680946	0.857235	0.779424	0.81833		64	66	65	22	23	22.5
			0.547748	0.525244	0.536496					0.788685	0.757618	0.773152					55	39	47

## Sheet: Figure 4d-f
LA			MA			Mean				LA			MA			Mean			LA			MA			Mean
SUVR	FA		SUVR	FA		SUVR	FA			UPDRS-III	FA		UPDRS-III	FA		UPDRS-III	FA		SUVR	TN		SUVR	TN		SUVR	TN
2.07839	0.566846		1.9741	0.5306		2.02624	0.548723			12	0.566846		12	0.5306		12	0.548723		2.07839	34		1.9741	36		2.02624	35
2.46529	0.558163		2.2168	0.5593		2.34104	0.558732			14	0.558163		14	0.5593		14	0.558732		2.46529	51		2.2168	36		2.34104	43.5
2.0834	0.542124		1.8437	0.5275		1.96355	0.534812			15	0.542124		15	0.5275		15	0.534812		2.0834	52		1.8437	43		1.96355	47.5
2.07115	0.560635		1.8221	0.5419		1.94663	0.551268			16	0.560635		16	0.5419		16	0.551268		2.07115	33		1.8221	41		1.94663	37
2.08535	0.563878		1.9749	0.5203		2.03012	0.542089			17	0.563878		17	0.5203		17	0.542089		2.08535	46		1.9749	37		2.03012	41.5
1.90784	0.504172		1.9986	0.4987		1.95322	0.501436			19	0.504172		19	0.4987		19	0.501436		1.90784	63		1.9986	49		1.95322	56
2.09588	0.547748		1.9293	0.5252		2.01259	0.536474			19	0.547748		19	0.5252		19	0.536474		2.09588	55		1.9293	39		2.01259	47
2.76293	0.521555		2.1062	0.5116		2.43456	0.516578			20	0.521555		20	0.5116		20	0.516578		2.76293	43		2.1062	32		2.43456	37.5
2.28868	0.537853		2.2492	0.5222		2.26894	0.530027			21	0.537853		21	0.5222		21	0.530027		2.28868	83		2.2492	71		2.26894	77
2.27847	0.550645		2.0731	0.4809		2.17578	0.515773			23	0.550645		23	0.4809		23	0.515773		2.27847	64		2.0731	53		2.17578	58.5
1.69383	0.509518		1.6516	0.4788		1.67271	0.494159			24	0.509518		24	0.4788		24	0.494159		1.69383	47		1.6516	30		1.67271	38.5
1.91358	0.502106		2.4505	0.5101		2.18204	0.506103			27	0.502106		27	0.5101		27	0.506103		1.91358	37		2.4505	28		2.18204	32.5
2.05986	0.532468		1.7972	0.5205		1.92853	0.526484			27	0.532468		27	0.5205		27	0.526484		2.05986	22		1.7972	23		1.92853	22.5
2.20265	0.587269		2.1613	0.5632		2.18198	0.575235			27	0.587269		27	0.5632		27	0.575235		2.20265	85		2.1613	75		2.18198	80
2.54774	0.520854		1.7337	0.5071		2.14072	0.513977			29	0.520854		29	0.5071		29	0.513977		2.54774	34		1.7337	22		2.14072	28
2.14015	0.529243		1.8596	0.4978		1.99987	0.513522			33	0.529243		33	0.4978		33	0.513522		2.14015	50		1.8596	38		1.99987	44
1.73827	0.506891		1.6342	0.4821		1.68624	0.494496			34	0.506891		34	0.4821		34	0.494496		1.73827	45		1.6342	43		1.68624	44
1.91355	0.541049		1.9492	0.4949		1.93138	0.517975			34	0.541049		34	0.4949		34	0.517975		1.91355	50		1.9492	38		1.93138	44
2.07319	0.560937		1.8106	0.5385		1.9419	0.549719			34	0.560937		34	0.5385		34	0.549719		2.07319	47		1.8106	35		1.9419	41
1.83887	0.46802		1.5729	0.461		1.70589	0.46451			35	0.46802		35	0.461		35	0.46451		1.83887	39		1.5729	29		1.70589	34
1.69311	0.515008		1.6528	0.4721		1.67296	0.493554			37	0.515008		37	0.4721		37	0.493554		1.69311	38		1.6528	26		1.67296	32
1.9961	0.582339		1.6833	0.5383		1.8397	0.56032			37	0.582339		37	0.5383		37	0.56032		1.9961	37		1.6833	25		1.8397	31
1.61065	0.496452		1.8223	0.4831		1.71647	0.489776			39	0.496452		39	0.4831		39	0.489776		1.61065	41		1.8223	26		1.71647	33.5
2.09576	0.556929		1.4196	0.4883		1.75768	0.522615			39	0.556929		39	0.4883		39	0.522615		2.09576	45		1.4196	32		1.75768	38.5
1.50956	0.527866		1.4137	0.4897		1.46163	0.508783			40	0.527866		40	0.4897		40	0.508783		1.50956	45		1.4137	29		1.46163	37

## Sheet: Figure 5
SN-FA					Putamen-MD					Tract-FA
SUVR	FA_MA	UPDRS-III			SUVR	MD-MA (10-3)	UPDRS-III			SUVR	FA_MA	UPDRS-III
1.4137	0.278265	40			1.4137	0.926877	40			1.4137	0.4897	40
1.41962	0.318286	39			1.41962	0.879238	39			1.4196	0.4883	39
1.57294	0.330591	35			1.57294	0.916379	35			1.5729	0.461	35
1.63422	0.317435	34			1.63422	0.897448	34			1.6342	0.4821	34
1.65159	0.334912	24			1.65159	0.87769	24			1.6516	0.4788	24
1.65281	0.317339	37			1.65281	0.905036	37			1.6528	0.4721	37
1.68332	0.316522	37			1.68332	0.897063	37			1.6833	0.5383	37
1.7337	0.359491	27			1.7337	0.891393	27			1.7337	0.5071	29
1.79725	0.385409	27			1.79725	0.890571	27			1.7972	0.5205	27
1.81057	0.294415	34			1.81057	0.971822	34			1.8106	0.5385	34
1.82214	0.329093	16			1.82214	0.88722	16			1.8221	0.5419	16
1.82227	0.342	39			1.82227	0.914092	39			1.8223	0.4831	39
1.84365	0.330843	15			1.84365	0.871089	15			1.8437	0.5275	15
1.85956	0.362511	19			1.85956	0.7932	19			1.8596	0.4978	33
1.92928	0.382416	19			1.92928	0.820984	19			1.9293	0.5252	19
1.94918	0.305224	34			1.94918	0.766966	34			1.9492	0.4949	34
1.97414	0.329226	12			1.97414	0.890654	12			1.9741	0.5306	12
1.97486	0.365762	17			1.97486	0.80118	17			1.9749	0.5203	17
1.9986	0.361507	33			1.9986	0.775716	33			1.9986	0.4987	19
2.07307	0.293006	23			2.07307	0.868613	23			2.0731	0.4809	23
2.10618	0.357665	20			2.10618	0.877328	20			2.1062	0.5116	20
2.16126	0.349393	27			2.16126	0.850966	27			2.1613	0.5632	27
2.21683	0.3429	14			2.21683	0.803003	14			2.2168	0.5593	14
2.24923	0.422021	21			2.24923	0.807607	21			2.2492	0.5222	21
2.45049	0.342411	29			2.45049	0.891964	29			2.4505	0.5101	27
